# Supplementary material for: A script to highlight hydrophobicity and charge on protein surfaces
Source: Front Mol Biosci. 2015 Oct 13;2:56. doi: 10.3389/fmolb.2015.00056 (PMC4602141; doi:10.3389/fmolb.2015.00056)
Supplement: Supplementary file 2 [file YRBscript.ZIP]

Archive with 3 entries (2 files):
- DHS065 Hagemans et al YRB script.py
- __MACOSX/
- __MACOSX/._DHS065 Hagemans et al YRB script.py
